# Supplementary material for: Guidance for Canadian Breast Cancer Practice: National Consensus Recommendations for Clinical Staging of Patients Newly Diagnosed with Breast Cancer
Source: Curr Oncol. 2024 Nov 15;31(11):7226–43. doi: 10.3390/curroncol31110533 (PMC11592626; doi:10.3390/curroncol31110533)
Supplement: Supplementary file 1 [file curroncol-31-00533-s001.zip]

Archive with 1 entries (1 files):
- curroncol-3257633-supplementary.pdf
